# Supplementary material for: Identification of Antimicrobial Peptide Genes in Black Rockfish Sebastes schlegelii and Their Responsive Mechanisms to Edwardsiella tarda Infection
Source: Biology (Basel). 2021 Oct 9;10(10):1015. doi: 10.3390/biology10101015 (PMC8533284; doi:10.3390/biology10101015)
Supplement: Supplementary file 1 [file biology-10-01015-s001.zip]

Archive with 11 entries (9 files):
- biology-1334308-supplementary/
- biology-1334308-supplementary/Supporting Information/
- biology-1334308-supplementary/Supporting Information/Figure S1 17k-mer frequency distribution of  Sebastes schlegelii.tif
- biology-1334308-supplementary/Supporting Information/Figure S2 Statistics of gene set evidences.jpg
- biology-1334308-supplementary/Supporting Information/Figure S3 The distribution of AMPs on chromosome of Sebastes schlegelii.tif
- biology-1334308-supplementary/Supporting Information/Figure S4 Alignment of  hepcidin in Sebastes schlegelii and other teleost.png
- biology-1334308-supplementary/Supporting Information/Table S1 Genome sequencing information of Sebastes schlegelii.pdf
- biology-1334308-supplementary/Supporting Information/Table S2 Chromosome length of Sebastes schlegelii.pdf
- biology-1334308-supplementary/Supporting Information/Table S3 Composition of repeat elements in genome of Sebastes schlegelii.pdf
- biology-1334308-supplementary/Supporting Information/Table S4 Gene annotation results of Sebastes schlegelii genome.pdf
- biology-1334308-supplementary/Supporting Information/Table S5 The AMP genes in Sebastes schlegelii.pdf
